# Supplementary material for: Identification of appropriate reference genes for RT-qPCR analysis in Juglans regia L
Source: PLoS One. 2018 Dec 18;13(12):e0209424. doi: 10.1371/journal.pone.0209424 (PMC6298729; doi:10.1371/journal.pone.0209424)
Supplement: S1 Table — (XLSX) [file pone.0209424.s004.xlsx]

## Sheet: Sheet1
S1 Table. Primer sequences and amplification characteristics of seven candidate reference genes for RT-qPCR analysis
Gene name	Gene id	Gene sequence	Gene length	Accession	Forward primer	Reverse primer	Amplify length (bp)	Amplification efficiency (E)	Correction coefficients (R2)
EF1	Cluster-14922.56047	AGAGAGAGAGAGAGAGAGAGAGGTCCGGAACAAATCACTACATATTTAGAGGACCAAGTAACATCGGTAACAATAGTAAT ATCGACAAAAAGGTGCAATATATTCTAATTGTTCTATTAGTTGGCATCAACTAGGCCGTCCACAAATCAGGACTCAATTG CATGCCCACCATAAGCGGCTATTGGCAATTGGATCATAGTCCTACCAAAGCCAACTCATTTTCAATCAATAATAGTAATT TTATTCTTTTCATCATTACTATATATACCTCCTAAAGAAAAAAAATAAAAACAATTAACAAATATGCAGAATAAGAATGA AAGTAGAAATTTTCAATTCAAGAAGGGAGCTCTTCCTCGAAGCACATCACCAATTATGATGAAACCAAGGGTAAG…	2693	XM_018963301.1	TGGAGAGCTTCATGGTGCAT	TTGGTGGCATTGGAACTGTC	115	1.056	0.997
GAPDH	Cluster-14922.63554	AATCCAGATGGCACGTTTTCAACCACCAAATAAAATGCCCAGTTTTTAGAATCGAAACTCCAAGAAGCTGCATTAAGCTA ACCAACCCACTCTTTCTCAGTGGCTTATGCGTTCTCCATTTCTTTCTTAAGAGGCTCTTCTCAAGACCAATAGTGGGACA AAAATGGCAGGGAGTGGAGTGTTTGCAGAGATCATAGAGGGTGATGTTTACAAGTACTACTCTGATGGTGAGTGGAAGAA GTCAACTTCCGGGAAATCTGTGCCAATCATCAACCCCACCACCCGCAAGACCCAGTTCAAAGTCCAAGCTTGCACTCAAG AGGAGGTGAACAAAGTCGTAGACACGGCAAAATCAGCACAAAAATCATGGGTAAAGACCCCGCTATGGAAAAGGG…	1929	XM_018984056.1	GATCAGCGATGCAATGGAGA	TGCGAACCAATTCCACTGTC	108	0.999	0.994
18S rRNA	Cluster-14922.65393	GAGACTCTCTTAGCCCGACCCGACCTCATAGTAGCCCCCCATAGGGTTTTAGTCCTTGAGGGTTTCTTTAGCGTTCCAGT TTAATCCTAAGCTGCAAGTGCAAGCTCTTCTGCTCACTATCTAGGGTTTAATCTTCGGCTTTCAACTTCTTTCGGTGGTC ATGTCGTCGAGGCCTGAGGTTCAAGCGCCCCCTGAGATATTCTATAACGATGTTGAGGCTCGGAAGTACACCTCCTCTTC TCGCATAATGGAAATTCAGGCAAAGTTGTCAGAGAGAGCATTGGAGCTTCTTGCTTTGCCTGATGATGGAGTGCCCAGGT TGCTCCTTGACATTGGTTGCGGATCAGGACTTAGTGGGGAGACTCTCTCTGAGAATGGACACCAATGGTTTGGTC…	1353	XM_019004991.1	ATTGGTTGCGGATCAGGACT	GCTCCAATGCAACATCAAGC	103	1.074	0.964
ACT2	Cluster-14922.64612	CTCAATTCAATTCAACGTCCAAACAAAACTTAAAAAAGTTAATCCTCAGAACTAGATACAAGAAAATCCGGTGATCAGAA ATTGATCATTTGGGTCGCATTGAATTGCCGAATCTCATTATTTTTCTATTTTTCTTCTACACAAATAATCTACCTTTTCT GTTTCCATGATCGAATACGGAATACACATGTACACAAGTCTAACAAGCAAAGCTCAGTAACAATTCAGGTTTTCAATACA GTCCATAGAAAGCAGAATTTATAAATTACAGAAGGATTTCTTATGCAATAAATTCTGAATTCTTCTGGGTGTCGAGATAT AAAACGCAATAATGCTTTGGTGGCTTTTTATCTCATTGCAAAGCTATTTCAATAGGCCAGGGACAGTCATTGCTA…	1920	XM_018959949.1	CCAGTTGATGCCGCAAGTCT	GGCACCGGGTATGTCAAGTG	166	1.111	0.947
TUB	Cluster-14922.80562	GTGGGATGCAAAGAACATGATGTGTGCCGCTGATCCTCGCCATGGTCGATATCTAACTGCTTCTGCTATGTTCCGTGGAAAGATGAGCACTAAGGAAGTGGACGAGCAGATGATTAATGTGCAGAACAAGAACTCATCCTACTTTGTTGAGTGGATCCCCAACAATGTGAAGTCCACTGTTTGTGATATCCCTCCAACTGGTTTGAAAATGGCTTCAACATTTATTGGCAATTCCACATCAATCCAGGAAATGTTCAGGAGAGTCAGTGAACAGTTTACGGCCATGTTCCGCAGAAAGGCTTTCCTGCATTGGTACACAGGAGAAGGGATGGATGAAATGGAATTTACAGAGGCAGAAAGCAACATGAATGATCTAGTTTCTGAGTACCAGCAGTACCA…	840	XM_018975191.1	CATGATGTGTGCCGCTGAT	TCATCTGCTCGTCCACTTCC	98	0.978	0.988
TUA	Cluster-14922.60681	GGAACCTACCGCCAGCTCTTCCACCCAGAACAGCTAATCAGTGGCAAGGAGGATGCTGCCAACAACTTTGCCCGTGGCCACTATACCATTGGCAAGGAGATTGTTGATCTGTGCTTGGACCGTATTAGAAAGCTTGCTGACAACTGCACTGGCCTCCAAGGATTCCTAGTATTCAATGCTGTTGGTGGAGGCACTGGTTCTGGGCTTGGCTCCCTTCTCTTGGAGCGATTGTCCGTTGACTATGGCAAGAAATCAAAGCTGGGTTTCACAGTCTACCCTTCTCCCCAGGTCTCCACATCTGTTGTTGAGCCGTACAACAGTGTCCTCTCAACGCACTCTCTCCTGGAGCACACTGATGTGGCTGTACTTTTGGACAATGAGGCCATCTATGATATTTGC…	1358	XM_018954666.1	ATCAGTGGCAAGGAGGATGC	GAGGCCAGTGCAGTTGTCAG	120	1.079	0.992
ACT	Cluster-14922.16501	TGTTTTATGCTGTGCTTCTTGTCTTTCAGGTATTGTTCTTGACTCTGGGGATGGTGTGAGTCACACAGTTCCCATCTATGAAGGCTATGCCCTTCCACATGCTATCCTGCGTTTGGACCTAGCAGGTCGTGATCTCACAGATGCCCTCATGAAAATCTTGACCGAGCGTGGTTACTCTTTCACCACTACTGCTGAGCGTGAAATTGTGAGGGACATGAAGGAGAAACTAGCCTATATAGCTCTTGACTACGAGCAAGAGCTAGAGACAGCGAAGACAAGCTCAGCGGTGGAGAAGAGCTATGAGCTACCTGATGGGCAGGTGATCACCATCGGTGCTGAACGATTCCGCTGTCCTGAAGTGCTCTTCCAGCCATCCATGATCGGGATGGAAGCAGCTGG…	1011	XM_019003276.1	AATCTGGTGGTTGCGGACTT	TGATTGCCTCCATGTTCACC	113	1.089	0.986
